# Supplementary material for: Postnatal Epigenetic Alterations in Calves Persistently Infected with Bovine Viral Diarrhea Virus
Source: Viruses. 2025 May 15;17(5):708. doi: 10.3390/v17050708 (PMC12115714; doi:10.3390/v17050708)
Supplement: Supplementary file 1 [file viruses-17-00708-s001.zip]

Archive with 3 entries (3 files):
- S1-Canonical Pathways.tif
- S2 -ML Disease Pathways.tif
- S3-Bubble Chart.tif
